# Supplementary material for: Maternal High-Fat Diet Promotes Abdominal Aortic Aneurysm Expansion in Adult Offspring by Epigenetic Regulation of IRF8-Mediated Osteoclast-like Macrophage Differentiation
Source: Cells. 2021 Aug 27;10(9):2224. doi: 10.3390/cells10092224 (PMC8466477; doi:10.3390/cells10092224)
Supplement: Supplementary file 1 [file cells-10-02224-s001.zip]

Archive with 3 entries (2 files):
- cells-1352429-supplementaryú¿1ú⌐/
- cells-1352429-supplementaryú¿1ú⌐/cells-1352429-supplementary.pdf
- cells-1352429-supplementaryú¿1ú⌐/Supplementary Table (Saburi).xlsx
