# Supplementary material for: Maternal High-Fat Diet Promotes Abdominal Aortic Aneurysm Expansion in Adult Offspring by Epigenetic Regulation of IRF8-Mediated Osteoclast-like Macrophage Differentiation
Source: Cells. 2021 Aug 27;10(9):2224. doi: 10.3390/cells10092224 (PMC8466477; doi:10.3390/cells10092224)
Supplement: Supplementary file 1 [file cells-10-02224-s001.zip › cells-1352429-supplementaryú¿1ú⌐/Supplementary Table (Saburi).xlsx]

## Sheet: primer
genes	forward	reverse
GAPDH	5’-AGGTCGGTGTGAACGGATTTG-3’	5’-GGGGTCGTTGATGGCAACA-3’
CD68	5’-TTCTGCTGTGGAAATGCAAG-3’	5’-AGAGGGGCTGGTAGGTTGAT-3’
F4/80	5’-CTTTGGCTATGGGCTTCCAGTC-3’	5’-GCAAGGAGGACAGAGTTTATCGTG-3’
Acp5(TRAP)	5’-AACACCACGAGAGTCCTGCT-3’	5’-GTACCAGGGCAGAGAAGCTG-3’
NFATc1α	5’-GGGAGCGGAGAAACTTTGC-3’	5’-GATCTCGATTCTCGGACTCTCC-3’
CathepsinK	5’-CTCGGCGTTTAATTTGGGAGA-3’	5’-TCGAGAGGGAGGTATTCTGAGT-3’
Oscar	5’-CCGTGCTGACTTCACACCAA-3’	5’-GGGGTGACAAGGCCACTTTT-3’
Irf8	5’-AGACCATGTTCCGTATCCCCT-3’	5’-CACAGCGTAACCTCGTCTTCC-3’
MMP-9	5’-GGACCCGAAGCGGACATTG-3’	5’-CGTCGTCGAAATGGGCATCT-3’
IL-1β	5’-AGAGCCCATCCTCTGTGACTCA-3’	5’-TCATATGGGTCCGACAGCACGA-3’
IL-6	5’-CACGATTTCCCAGAGAACATGTG-3’	5’-ACAACCACGGCCTTCCCTACTT-3’
TNF-α	5’-CAGGCGGTGCCTATGTCTC-3’	5’-CGATCACCCCGAAGTTCAGTAG-3’
Csf1(M-CSF)	5’-TGTCCTGTCACAAGCTCTGG-3’	5’-AGGGCATCAGAACAAGTTGG-3’
Nos2(iNOS)	5’-AATCTTGGAGCGAGTTGTGG-3’	5’-CAGGAAGTAGGTGAGGGCTTG-3’
ChIP qPCR
Irf8	5’-TCCCTCCCTCCTTCTCCTTA-3’	5’-AAGCCCTGAGTGCACAGACT-3’
β-actin	5’-CCCCAACACACCTAGCAAAT-3’	5’-ACTGCCCCATTCAATGTCTC-3’
GAPDH	5’-CCTGCTTATCCAGTCCTAGCTCA-3’	5’-AAATGAGGCGGGTCCAAAG-3’
